# Supplementary material for: Characteristics of CD5-positive diffuse large B-cell lymphoma among Koreans: High incidence of BCL2 and MYC double-expressors
Source: PLoS One. 2019 Oct 23;14(10):e0224247. doi: 10.1371/journal.pone.0224247 (PMC6808439; doi:10.1371/journal.pone.0224247)
Supplement: S1 Table — (XLSX) [file pone.0224247.s001.xlsx]

## Sheet: CD5_DLBCL201905
Table S1. Summary of clinicopathologic features of DLBCL patients
Patient code	CD5	Diagnosis	sex	age	Bx site	MYC IHC	MYC FISH	BCL2 IHC	Double -expressor	BCL6 IHC	CD10 IHC	MUM1 IHC	EBV	Ki-67	Hans classification	B symptom	Ann Arbor stage	Bulky disease	BM involvement	ECOG	elevated LDH	≥2ENS	IPI	Treatment	progression	death	CNS relapse	OS (months)	PFS (months)	FU (months)
P001	-	CD5- DLBCL	F	63.0301	LN	0	0	0	0	1	0	0	0	28.2	GCB	0	1A	0	0	1	0	0	1	R-CHOP	0	0	0	0	0	0
P002	-	CD5- DLBCL	M	27.3863	cecum	0	0	1	0	0	0	1	0	64.56	non-GCB	0	2A	0	0	2	0	0	1	CHOP	0	0	0	143.2	143	143
P003	-	CD5- DLBCL	F	81.5616	soft palate	0	0	1	0	1	1	0	0	74.18	GCB	0	1A	0	0	1	0	0	1	R-CHOP	1	1	0	26.7	27	27
P004	-	CD5- DLBCL	M	54.6493	cecum	0	0	0	0	1	0	0	0	64.75	GCB	1	2B	1	0	2	0	1	2	CHOP	1	1	0	4.96667	5	5
P005	-	CD5- DLBCL	F	63.074	brain	0	0	0	0	1	0	0	0	80.08	GCB	0	1A	0	0	2	0	0	2	Operation	1	1	0	30.9	31	31
P006	-	CD5- DLBCL	M	47.5753	LN	0	0	0	0	1	0	1	0	82.01	non-GCB	0	2A	0	0	1	0	0	0	R-CHOP	0	0	0	0	0	0
P007	-	CD5- DLBCL	F	73.7671	tonsil	0	0	1	0	1	0	1	0	51.24	non-GCB	0	4A	0	1	1	0	0	2	CHOP	1	1	0	175.167	168.633	175
P008	-	CD5- DLBCL	M	53.7945	brain	1	1	0	0	0	0	0	0	84.87	GCB	0	1A	0	0	3	1	0	2	Operation	1	1	0	7.66667	8	8
P009	-	CD5- DLBCL	M	63.1945	brain	0	0	1	0	0	0	1	0	38.54	non-GCB	1	1B	0	0	1	0	0	1	RTx	1	1	0	4.06667	4	4
P010	-	CD5- DLBCL	M	65.926	testis	0	0	1	0	1	0	1	0	29.03	non-GCB	1	2B	0	0	1	0	0	1	CHOP	0	0	0	146.333	146	146
P011	-	CD5- DLBCL	M	66.3507	eyelid	0	0	0	0	0	0	0	0	79.91	non-GCB	0	1A	0	0	1	0	0	1	CHOP	1	1	0	55	35.6667	55
P012	-	CD5- DLBCL	F	81.9178	LN	0	0	1	0	0	0	0	0	49.56	non-GCB	0	2A	0	0	1	0	0	1	CHOP	1	1	0	9.53333	10	10
P013	-	CD5- DLBCL	M	61.2274	LN	0	0	0	0	0	0	0	0	45.45	GCB	0	1A	0	0	0	0	0	1	No data	0	0	0	1.63333	2	2
P014	-	CD5- DLBCL	F	60.5562	stomach	0	0	0	0	1	1	0	0	70.34	GCB	0	4A	1	1	1	0	0	2	R-CHOP	1	1	0	72.3333	72	72
P015	-	CD5- DLBCL	M	66.0795	LN	0	0	1	0	0	0	0	0	52.38	non-GCB	1	4B	0	1	4	1	1	5	Other CTx	1	1	0	1.43333	1	1
P016	-	CD5- DLBCL	F	56.4575	LN	0	0	0	0	1	0	1	0	58.43	non-GCB	1	4B	0	1	1	1	1	3	CHOP	1	1	0	5.36667	5	5
P017	-	CD5- DLBCL	M	61.2137	soft tissue	0	0	1	0	1	1	0	0	41.31	GCB	0	1A	0	0	0	0	0	1	R-CHOP	1	0	0	9.83333	5.7	10
P018	-	CD5- DLBCL	M	50.8466	testis	0	0	0	0	0	0	0	0	60.28	non-GCB	0	1A	0	0	0	0	0	0	R-CHOP	0	0	0	77.5333	78	78
P019	-	CD5- DLBCL	M	69.9096	cecum	0	0	1	0	0	0	1	0	69.72	non-GCB	1	3B	1	0	2	0	0	3	R-CHOP	1	1	0	12.1	12	12
P020	-	CD5- DLBCL	F	56.0521	spleen	0	0	1	0	1	1	1	0	81.67	GCB	1	4B	0	1	4	1	1	4	Other CTx	1	1	0	1.63333	2	2
P021	-	CD5- DLBCL	M	50.4192	cecum	0	0	1	0	1	0	1	0	47.23	non-GCB	1	2B	0	0	1	0	0	0	R-CHOP	0	0	0	52.0333	52	52
P022	-	CD5- DLBCL	F	78.3753	uterus	0	0	1	0	0	0	1	0	71.69	non-GCB	1	4B	0	1	3	1	1	5	R-CHOP	1	1	0	3.43333	3	3
P023	-	CD5- DLBCL	M	53.9863	oropharynx	0	0	0	0	1	0	1	0	64.68	non-GCB	0	1A	0	0	1	0	0	0	R-CHOP	0	0	0	58.3	58	58
P024	-	CD5- DLBCL	F	71	LN	0	0	1	0	1	0	0	1	50.0	GCB	0	1A	0	0	1	0	0	1	No data	0	0	0	0	0	0
P025	-	CD5- DLBCL	M	42.5014	adrenal gland	0	0	1	0	1	0	1	0	74.95	non-GCB	0	4A	0	0	1	1	0	2	R-CHOP	1	1	0	13.2	13	13
P026	-	CD5- DLBCL	M	61.2932	LN	0	0	1	0	1	1	0	0	55.4	GCB	1	4B	1	1	2	0	0	3	R-CHOP	1	1	0	33.9333	9.96667	34
P027	-	CD5- DLBCL	F	64.4219	pelvic cavity	0	0	1	0	1	0	1	0	75.33	non-GCB	0	4A	0	0	1	1	0	3	R-CHOP	0	0	0	42.5667	43	43
P028	-	CD5- DLBCL	F	54.5205	soft tissue	0	0	0	0	1	1	0	0	73.08	GCB	0	1A	0	0	0	0	0	0	R-CHOP	0	0	0	40.7667	41	41
P029	-	CD5- DLBCL	M	69.3096	tonsil	1	0	1	1	1	1	1	0	69.76	GCB	0	2A	0	0	1	0	0	1	R-CHOP	0	0	0	41.9667	42	42
P030	-	CD5- DLBCL	M	50.7041	LN	0	0	0	0	1	0	0	0	80.01	non-GCB	0	2A	0	0	1	0	0	0	R-CHOP	0	0	0	40.6	41	41
P031	-	CD5- DLBCL	F	16	LN	0	0	0	0	0	0	0	0	57.47	non-GCB	0	2A	1	0	1	1	0	1	Other CTx	0	0	0	169.367	169	169
P032	-	CD5- DLBCL	M	43	LN	0	0	0	0	0	0	1	0	75.2	non-GCB	0	1A	1	0	1	0	0	0	CHOP	1	1	0	25.6667	15.4	26
P033	-	CD5- DLBCL	F	65	LN	0	0	0	0	0	0	1	0	69.27	non-GCB	0	1A	0	0	1	0	0	1	CHOP	1	0	0	260.6	19.5333	261
P034	-	CD5- DLBCL	M	26	LN	0	0	0	0	0	0	0	0	9.96	non-GCB	0	3A	0	0	1	1	0	2	Other CTx	1	1	0	9.5	10	10
P035	-	CD5- DLBCL	M	66	LN	0	0	0	0	1	0	0	0	53.96	non-GCB	0	2A	0	0	1	0	0	1	CHOP	1	1	1	66.6333	14.1667	67
P036	-	CD5- DLBCL	F	63	LN	0	0	0	0	0	0	0	0	55.0	GCB	0	2A	0	0	2	0	0	2	No data	0	0	0	86.3333	86.3333	121
P037	-	CD5- DLBCL	M	66	LN	0	0	0	0	0	0	0	0	45.2	non-GCB	0	3A	0	0	1	1	0	3	CHOP	0	0	0	119.667	120	120
P038	-	CD5- DLBCL	M	53	LN	0	0	0	0	0	0	0	0	55.69	non-GCB	0	4A	0	0	1	1	0	2	Other CTx	1	1	0	10.2	6.1	10
P039	-	CD5- DLBCL	M	77	LN	0	0	1	0	0	0	0	0	42.26	non-GCB	1	4B	0	1	1	1	0	3	CHOP	1	1	0	17.1667	7.46667	17
P040	-	CD5- DLBCL	M	78	LN	0	0	1	0	1	0	0	0	30.53	non-GCB	1	4B	0	1	1	1	0	3	R-CHOP	1	0	0	24	24	24
P041	-	CD5- DLBCL	M	83	LN	0	0	0	0	0	0	0	1	62.16	non-GCB	0	3A	0	0	3	1	0	4	Other CTx	1	1	0	2.1	2	2
P042	-	CD5- DLBCL	F	58	LN	0	0	0	0	0	0	0	0	40.52	non-GCB	0	1A	0	0	0	0	0	0	CHOP	0	0	0	111.667	112	112
P043	-	CD5- DLBCL	M	49	LN	0	0	0	0	1	0	0	0	47.31	GCB	1	1B	0	0	1	0	0	0	CHOP	1	0	0	110.167	35.6	110
P044	-	CD5- DLBCL	M	50	LN	0	0	0	0	1	0	0	0	29.71	GCB	0	3A	0	0	1	1	0	2	CHOP	1	0	0	109.867	26.7667	110
P045	-	CD5- DLBCL	F	75	LN	0	0	1	0	0	0	1	0	45.6	non-GCB	1	4B	0	0	2	1	0	4	Other CTx	1	1	0	2.96667	3	3
P046	-	CD5- DLBCL	F	68	LN	0	0	1	0	1	0	0	0	42.31	non-GCB	0	3A	0	0	1	1	0	3	R-CHOP	1	1	0	5.4	5	5
P047	-	CD5- DLBCL	M	70	LN	0	0	1	0	0	0	0	0	39.78	GCB	0	3A	0	0	2	1	0	4	R-CHOP	1	1	0	3.6	4	4
P048	-	CD5- DLBCL	F	76	LN	0	0	0	0	1	1	0	0	65	GCB	0	3A	0	0	1	1	0	3	R-CHOP	1	1	0	9.23333	9	9
P049	-	CD5- DLBCL	M	56	LN	1	1	0	0	0	0	1	0	54.94	non-GCB	1	4B	0	1	2	1	1	4	R-CHOP	0	0	0	79.7667	80	80
P050	-	CD5- DLBCL	M	64	LN	0	0	1	0	0	0	0	0	45.08	non-GCB	0	2A	0	0	1	1	0	2	R-CHOP	1	1	0	20.6667	16.4333	21
P051	-	CD5- DLBCL	M	60	LN	0	0	0	0	1	0	0	0	45.74	non-GCB	0	3A	1	0	2	1	0	4	R-CHOP	0	0	0	77.7	78	78
P052	-	CD5- DLBCL	F	60	LN	0	0	0	0	1	0	0	0	51.94	GCB	0	4A	0	1	2	1	1	5	R-CHOP	0	0	0	75.1667	75	75
P053	-	CD5- DLBCL	F	48	LN	0	0	0	0	0	0	0	0	38.53	non-GCB	1	3B	0	0	0	1	0	2	R-CHOP	1	1	0	20.2	20	20
P054	-	CD5- DLBCL	M	63	LN	0	0	0	0	0	0	1	1	43.92	non-GCB	1	3B	0	0	1	1	0	3	Other CTx	1	1	0	1.7	2	2
P055	-	CD5- DLBCL	M	45	LN	0	0	0	0	0	0	0	1	50.79	non-GCB	0	4A	0	1	1	0	0	1	R-CHOP	0	0	0	62.9333	63	63
P056	-	CD5- DLBCL	M	64	LN	0	0	1	0	0	0	1	0	60.93	non-GCB	1	3B	0	0	1	1	0	3	R-CHOP	0	0	0	61.9	62	62
P057	-	CD5- DLBCL	M	65	LN	0	0	1	1	1	0	0	0	56.63	non-GCB	0	2A	0	0	0	0	0	1	R-CHOP	1	0	0	61.2	9.23333	61
P058	-	CD5- DLBCL	F	72	LN	0	0	0	0	0	0	0	1	39.21	GCB	0	4A	0	0	2	1	1	5	No data	1	0	0	5.63333	6	6
P059	-	CD5- DLBCL	F	79	LN	0	0	0	0	1	1	0	0	45	non-GCB	0	1A	0	0	1	0	0	1	No data	0	0	0	53	53	53
P060	-	CD5- DLBCL	M	62	LN	0	0	1	0	1	0	1	0	54.08	non-GCB	0	4A	0	1	2	1	0	4	R-CHOP	0	0	0	49.7333	50	50
P061	-	CD5- DLBCL	M	72	LN	0	0	0	0	1	0	0	0	34.07	non-GCB	0	2A	0	0	1	1	0	2	R-CHOP	0	0	0	49.3	49	49
P062	-	CD5- DLBCL	M	43	LN	0	0	1	0	1	1	0	0	30.72	GCB	0	2A	0	0	1	0	0	0	R-CHOP	0	0	0	44.8333	45	45
P063	-	CD5- DLBCL	F	38	uterus	0	0	1	0	0	0	1	0	51.77	non-GCB	1	4B	1	0	0	0	1	2	R-CHOP	0	0	0	44.6	45	45
P064	-	CD5- DLBCL	F	57	LN	0	0	0	0	1	0	0	0	56.99	GCB	0	4A	0	1	1	1	1	3	R-CHOP	0	0	0	52.2	52	52
P065	-	CD5- DLBCL	F	71.2384	LN	0	0	1	0	0	0	0	0	40.6	non-GCB	1	3B	0	0	3	1	0	4	R-CHOP	0	0	0	29.2333	29	29
P066	-	CD5- DLBCL	M	40	LN	0	0	1	0	1	0	1	0	42.87	non-GCB	0	3A	0	0	1	1	0	2	R-CHOP	0	0	0	42.6667	43	43
P067	-	CD5- DLBCL	M	61	LN	0	0	1	0	0	0	1	0	53.75	GCB	0	4A	1	0	1	1	1	4	R-CHOP	0	0	0	42.5	43	43
P068	-	CD5- DLBCL	M	43.3836	LN	0	0	0	0	1	0	0	0	43.83	GCB	1	1B	0	0	0	1	0	1	CHOP	1	1	0	16.5	7.23333	17
P069	-	CD5- DLBCL	F	67.0932	LN	0	0	0	0	0	0	0	0	64.2	non-GCB	0	4A	0	0	3	0	1	4	no treatment	1	1	0	4.3	4	4
P070	-	CD5- DLBCL	F	57.1863	LN	0	0	1	0	0	0	0	0	37.22	non-GCB	1	4B	0	0	2	0	0	2	CHOP	1	1	0	59.7	50.6667	60
P071	-	CD5- DLBCL	M	77.074	LN	0	0	0	0	1	0	0	0	47.5	GCB	1	3B	0	0	1	0	0	2	CHOP	1	1	0	128.267	128	128
P072	-	CD5- DLBCL	M	56.6904	LN	0	0	0	0	1	1	0	1	48.88	GCB	0	2A	0	0	2	1	0	2	Other CTx	1	1	0	2.63333	3	3
P073	-	CD5- DLBCL	M	55.8685	LN	1	1	0	0	1	1	0	0	81.03	GCB	1	4B	1	0	1	1	1	3	no treatment	1	1	0	0.1	0	0
P074	-	CD5- DLBCL	M	44.1014	tonsil	0	0	0	0	1	0	1	0	81.66	non-GCB	1	2B	0	0	1	0	0	0	CHOP	1	1	0	15.6	16	16
P075	-	CD5- DLBCL	M	41.3233	mediastinum	0	0	0	0	0	0	1	1	46.95	non-GCB	0	2A	0	0	0	0	0	0	CHOP	1	1	0	184.867	33.8	185
P076	-	CD5- DLBCL	M	68.811	LN	0	0	0	0	1	0	1	1	39.61	non-GCB	1	3B	0	0	2	1	0	4	CHOP	1	1	0	6.63333	7	7
P077	-	CD5- DLBCL	M	52.6658	LN	0	0	0	0	0	0	0	0	36.1	non-GCB	1	1B	0	0	1	0	0	0	CHOP	1	1	0	121.733	122	122
P078	-	CD5- DLBCL	M	48	brain	0	0	0	0	0	0	1	1	62.7	non-GCB	0	1A	0	0	1	0	0	0	Other CTx	0	0	0	48.2333	48	48
P079	-	CD5- DLBCL	M	46	LN	0	0	0	0	0	0	0	1	38.77	non-GCB	0	2A	0	1	1	1	0	1	CHOP	1	0	0	191.8	191.8	192
P080	-	CD5- DLBCL	M	74	testis	0	0	0	0	0	0	0	0	45.5	non-GCB	0	1A	0	0	1	0	0	1	CHOP	1	1	0	64.9333	10.8667	65
P081	-	CD5- DLBCL	M	46	bone	0	0	0	0	0	0	0	0	57.39	non-GCB	0	4A	0	1	1	1	1	3	Other CTx	0	0	0	183.067	183	183
P082	-	CD5- DLBCL	F	58	breast	0	0	0	0	0	0	0	0	51.23	GCB	0	3A	1	0	1	1	0	2	Other CTx	1	1	1	12.4667	9.83333	12
P083	-	CD5- DLBCL	M	71	stomach	0	0	0	0	1	1	0	0	50.29	GCB	0	2A	0	0	1	0	0	1	CHOP	0	0	0	177.067	177	177
P084	-	CD5- DLBCL	M	32	stomach	0	0	0	0	0	1	0	0	52.33	GCB	0	2A	0	0	1	0	0	0	CHOP	1	1	0	9.73333	10	10
P085	-	CD5- DLBCL	F	87	uterus	0	0	0	0	1	1	1	0	36.06	GCB	0	1A	0	0	2	1	0	3	Operation and RTx	1	1	0	7.06667	1	7
P086	-	CD5- DLBCL	M	75	thyroid	0	0	0	0	0	0	1	0	57.03	non-GCB	0	2A	0	0	2	1	0	3	CHOP	1	0	0	170.967	5.16667	171
P087	-	CD5- DLBCL	F	74	soft tissue	0	0	0	0	0	0	1	0	44.72	non-GCB	0	2A	0	0	1	1	1	3	CHOP	1	1	0	6.43333	6	6
P088	-	CD5- DLBCL	M	36	stomach	0	0	0	0	1	0	0	0	44.92	GCB	0	1A	0	0	0	1	0	1	CHOP	0	0	0	145.8	146	146
P089	-	CD5- DLBCL	F	71	eyelid	0	0	0	0	0	0	0	0	48.99	non-GCB	0	1A	0	0	1	0	0	1	CHOP	1	1	0	25.5667	15.9	26
P090	-	CD5- DLBCL	M	12	cecum	0	0	0	0	1	1	0	0	73.34	GCB	0	4A	0	0	1	1	0	2	Other CTx	0	0	0	132.133	132	132
P091	-	CD5- DLBCL	M	61	cecum	0	0	0	0	0	0	0	0	40.5	non-GCB	0	1A	0	0	1	0	0	1	CHOP	1	1	0	40.1	40	40
P092	-	CD5- DLBCL	M	59	stomach	0	0	0	0	0	0	0	0	32.74	non-GCB	0	2A	0	0	1	0	0	0	CHOP	0	0	0	125.067	125	125
P093	-	CD5- DLBCL	F	62	soft tissue	0	0	0	0	1	1	0	0	6.55	GCB	0	1A	0	0	1	0	0	1	CHOP	0	0	0	122.233	122	122
P094	-	CD5- DLBCL	M	48	stomach	0	0	0	0	0	0	0	0	50.95	non-GCB	0	3A	0	0	1	0	1	2	CHOP	1	0	0	121.967	50	121
P095	-	CD5- DLBCL	M	63	stomach	0	0	0	0	1	1	0	0	38.9	GCB	0	2A	1	0	1	1	0	2	CHOP	1	1	0	3.6	0	4
P096	-	CD5- DLBCL	M	43	cecum	0	0	0	0	0	0	1	0	42.05	non-GCB	0	2A	0	0	1	0	0	0	CHOP	0	0	0	120.633	121	121
P097	-	CD5- DLBCL	F	38	urethra	0	0	0	0	0	0	1	0	53.54	non-GCB	0	4A	0	1	0	0	1	3	CHOP	0	0	0	120.467	120	120
P098	-	CD5- DLBCL	F	64	LN	0	0	0	0	0	0	1	0	57.64	non-GCB	0	2A	0	0	1	1	0	2	CHOP	0	0	0	119.367	119	119
P099	-	CD5- DLBCL	F	65	stomach	0	0	0	0	0	0	0	0	51.38	non-GCB	0	2A	1	0	0	0	0	1	CHOP	0	0	0	118.933	119	118
P100	-	CD5- DLBCL	M	66	LN	0	0	1	0	0	0	1	0	43.89	non-GCB	0	3A	0	0	1	0	0	2	CHOP	1	1	0	38.3	8.7	38
P101	-	CD5- DLBCL	F	75	tonsil	0	0	1	1	1	0	1	0	50.73	non-GCB	0	2A	0	0	1	1	0	2	CHOP	1	1	0	30.4	18.1333	30
P102	-	CD5- DLBCL	M	74	small bowel	0	0	0	0	1	1	0	0	34.93	GCB	0	2A	0	0	1	0	0	1	CHOP	1	1	0	24.2667	17.6667	24
P103	-	CD5- DLBCL	M	79	soft tissue	0	0	1	0	0	0	0	0	35.38	non-GCB	0	1A	0	0	1	0	0	1	CHOP	1	1	0	9.33333	11.8	9
P104	-	CD5- DLBCL	F	69	spleen	0	0	0	0	0	0	0	0	63.39	non-GCB	1	4B	0	0	4	1	0	4	Other CTx	1	1	0	0.6	1	1
P105	-	CD5- DLBCL	F	56	cecum	0	0	1	0	0	0	0	0	47.89	GCB	1	2B	1	0	1	0	0	0	CHOP	0	0	0	109.233	109	109
P106	-	CD5- DLBCL	M	61	colon	0	0	1	0	0	0	1	0	68.98	non-GCB	0	2A	1	0	1	0	0	1	CHOP	0	0	0	108.767	109	109
P107	-	CD5- DLBCL	F	64	stomach	0	0	0	0	0	0	1	1	44.02	non-GCB	1	4B	0	0	2	0	1	4	R-CHOP	0	0	0	104.567	105	105
P108	-	CD5- DLBCL	M	34	trachea	0	0	0	0	0	1	0	0	52.25	GCB	0	2A	0	0	1	0	0	0	CHOP	1	1	0	49	24.3667	49
P109	-	CD5- DLBCL	F	44	colon	0	0	1	0	0	0	1	0	33.75	non-GCB	0	2A	0	0	1	0	0	0	R-CHOP	0	0	0	90	90	90
P110	-	CD5- DLBCL	F	59	thyroid	0	0	0	0	0	0	0	0	31.77	non-GCB	0	2A	0	0	1	1	0	1	CHOP	0	0	0	86.5	87	87
P111	-	CD5- DLBCL	M	59	stomach	0	0	0	0	0	0	0	0	30.19	non-GCB	1	4B	1	0	2	0	1	3	Operation	1	1	0	1.06667	1	1
P112	-	CD5- DLBCL	M	32	small bowel	0	0	0	0	1	0	0	0	24.92	GCB	0	2A	1	0	1	1	0	1	R-CHOP	0	0	0	85.9333	86	86
P113	-	CD5- DLBCL	M	44	small bowel	0	0	1	0	0	0	1	0	32.01	non-GCB	0	1A	0	0	1	0	0	0	CHOP	0	0	0	84.9	85	85
P114	-	CD5- DLBCL	M	17	small bowel	0	0	0	0	0	0	0	0	47.42	non-GCB	1	4B	0	0	1	1	1	3	R-CHOP	1	1	0	2.86667	0	3
P115	-	CD5- DLBCL	M	52	tonsil	0	0	0	0	0	0	0	0	58.95	GCB	0	2A	0	0	1	0	0	0	R-CHOP	0	0	0	80.5	81	81
P116	-	CD5- DLBCL	F	40	soft tissue	0	0	1	0	1	0	1	0	72.31	non-GCB	0	3A	1	0	1	1	0	2	R-CHOP	1	1	0	8.1	8	8
P117	-	CD5- DLBCL	F	58	stomach	0	0	0	0	0	0	0	0	35.11	non-GCB	0	1A	0	0	0	0	0	0	Operation	0	0	0	80	80	80
P118	-	CD5- DLBCL	M	48	colon	0	0	0	0	0	0	1	0	29.79	non-GCB	1	2B	1	0	1	0	0	0	Operation	0	0	0	79.7667	80	80
P119	-	CD5- DLBCL	F	66	colon	0	0	0	0	0	1	0	0	67.36	GCB	0	2A	1	0	0	1	0	2	R-CHOP	0	0	0	79.1667	79	79
P120	-	CD5- DLBCL	F	66	small bowel	0	0	0	0	0	0	0	0	26.57	non-GCB	0	2A	0	0	1	0	0	1	R-CHOP	0	0	0	78.1667	78	78
P121	-	CD5- DLBCL	F	59	breast	0	0	0	0	0	0	0	0	85.34	non-GCB	0	2A	0	0	1	0	0	0	R-CHOP	0	0	0	77.7	78	78
P122	-	CD5- DLBCL	M	64	liver	0	0	0	0	1	0	0	0	35.25	non-GCB	0	4A	0	0	1	1	0	3	R-CHOP	0	0	0	76.8333	77	77
P123	-	CD5- DLBCL	F	72	breast	0	0	0	0	1	0	1	0	24.83	non-GCB	1	2B	0	0	1	1	0	2	R-CHOP	0	0	0	76.7	77	77
P124	-	CD5- DLBCL	M	56	colon	0	0	1	0	0	0	0	0	41.04	non-GCB	0	1A	0	0	1	0	0	0	R-CHOP	0	0	0	76.5333	77	77
P125	-	CD5- DLBCL	M	59	brain	0	0	0	0	0	0	1	0	47.32	non-GCB	0	1A	0	0	2	1	0	2	Other CTx	0	0	0	75.1667	75	75
P126	-	CD5- DLBCL	M	39	LN	0	0	1	0	0	0	1	0	45.51	non-GCB	0	3A	0	0	1	1	0	2	R-CHOP	0	0	0	74.9333	75	75
P127	-	CD5- DLBCL	M	77	soft tissue	0	0	0	0	1	0	0	0	50.74	GCB	1	2B	0	0	3	1	0	3	R-CHOP	1	1	0	3.66667	4	4
P128	-	CD5- DLBCL	M	36	colon	0	0	1	0	1	0	0	0	40.1	GCB	0	2A	0	0	0	0	0	0	Operation	0	0	0	73.3333	73	73
P129	-	CD5- DLBCL	M	69	spleen	0	0	0	0	0	0	0	0	36.53	non-GCB	0	4A	0	0	2	1	0	4	Operation	1	1	0	4.43333	4	4
P130	-	CD5- DLBCL	M	60	thyroid	0	0	0	0	1	0	0	0	58.69	non-GCB	0	2A	0	0	1	0	0	0	CHOP	1	1	0	37.2	18	37
P131	-	CD5- DLBCL	M	71	cecum	0	0	0	0	0	0	0	0	32.06	non-GCB	0	2A	1	0	1	0	0	1	R-CHOP	0	0	0	70.6333	71	71
P132	-	CD5- DLBCL	F	69	breast	0	0	0	0	0	0	1	0	51.24	non-GCB	1	2B	0	0	1	1	0	2	R-CHOP	1	1	0	5.96667	6	6
P133	-	CD5- DLBCL	M	37	soft tissue	0	0	0	0	0	0	0	0	35.5	GCB	0	1A	0	0	1	0	0	0	No data	0	0	0	66.5667	67	67
P134	-	CD5- DLBCL	M	69	teist	0	0	0	0	1	0	0	0	67.8	GCB	0	2A	0	0	1	1	0	2	R-CHOP	0	0	0	65.8333	66	66
P135	-	CD5- DLBCL	M	72	cecum	0	0	0	0	1	1	0	0	29.63	GCB	0	4A	1	0	1	1	1	4	R-CHOP	1	1	0	7.76667	8	8
P136	-	CD5- DLBCL	F	68	small bowel	0	0	0	0	0	0	0	0	33.65	non-GCB	0	2A	0	0	1	1	0	2	R-CHOP	1	1	1	38.9667	13.6	39
P137	-	CD5- DLBCL	F	34	tonsil	0	0	0	0	1	0	1	0	63.8	non-GCB	0	2A	0	0	0	0	0	0	R-CHOP	0	0	0	64.6	65	65
P138	-	CD5- DLBCL	F	63	colon	0	0	0	0	1	0	0	0	39.64	non-GCB	0	4A	1	0	1	1	1	4	R-CHOP	0	0	0	62.9333	63	63
P139	-	CD5- DLBCL	M	57	brain	0	0	0	0	1	0	1	0	39.5	non-GCB	0	1A	0	0	0	0	0	0	Other CTx	1	1	1	32.3333	27	32
P140	-	CD5- DLBCL	F	39	small bowel	0	0	0	0	0	0	1	1	23.97	non-GCB	0	4A	0	0	1	0	0	1	R-CHOP	0	0	0	56.4333	56	56
P141	-	CD5- DLBCL	F	51	tonsil	0	0	0	0	1	0	1	0	50.29	non-GCB	0	2A	0	0	1	0	0	0	R-CHOP	0	0	0	54.5	55	55
P142	-	CD5- DLBCL	M	74	urinary bladder	0	0	0	0	1	1	0	0	60.5	GCB	1	4B	0	0	1	1	1	4	R-CHOP	1	1	1	10.8	9.3	11
P143	-	CD5- DLBCL	F	48	small bowel	0	0	1	0	1	0	1	0	50.84	non-GCB	1	2B	0	0	1	0	0	0	R-CHOP	0	0	0	51.3333	51	51
P144	-	CD5- DLBCL	M	49	brain	0	0	0	0	0	0	1	0	88.16	non-GCB	0	1A	0	0	2	0	0	1	Other CTx	0	0	0	48.9667	49	49
P145	-	CD5- DLBCL	F	72	ovary	0	0	0	0	0	0	1	0	35.04	non-GCB	1	3B	0	0	1	1	0	3	R-CHOP	1	1	1	8.9	8.4	9
P146	-	CD5- DLBCL	F	71	tonsil	0	0	0	0	1	0	0	0	60.03	GCB	0	4A	0	1	1	1	1	4	R-CHOP	0	0	0	0	0	0
P147	-	CD5- DLBCL	M	56	tonsil	0	0	0	0	1	0	0	0	63.08	non-GCB	0	3A	0	0	0	0	1	2	R-CHOP	0	0	0	48.2333	48	48
P148	-	CD5- DLBCL	M	75	LN	1	1	1	1	1	0	1	0	88.34	non-GCB	1	4B	0	1	2	1	1	5	R-CHOP	1	1	1	13.5333	7.93333	14
P149	-	CD5- DLBCL	F	63	soft tissue	0	0	0	0	1	0	0	0	24.72	GCB	0	4A	0	0	1	1	1	4	R-CHOP	0	0	0	46.6333	47	47
P150	-	CD5- DLBCL	M	48	testis	0	0	0	0	0	0	0	0	36.96	non-GCB	0	4A	0	0	3	0	1	3	R-CHOP	1	1	0	33.1	16.3333	33
P151	-	CD5- DLBCL	M	51	tonsil	1	1	0	0	1	1	0	0	64.09	GCB	0	1A	0	0	1	1	0	1	R-CHOP	0	0	0	44.1	44	44
P152	-	CD5- DLBCL	M	68	small bowel	0	0	0	0	0	0	0	0	78.04	non-GCB	0	4A	0	0	1	1	1	4	R-CHOP	0	0	0	41.9	42	42
P153	-	CD5- DLBCL	M	55	small bowel	0	0	0	0	1	1	0	0	82.01	GCB	0	3A	0	0	1	0	0	1	R-CHOP	1	1	1	10.7333	5.06667	11
P154	-	CD5- DLBCL	M	55	tonsil	1	1	1	1	0	0	1	0	37.93	non-GCB	0	2A	0	0	0	0	0	0	R-CHOP	0	0	0	41.7	42	42
P155	-	CD5- DLBCL	M	40	tonsil	0	0	0	0	1	0	0	0	57.37	non-GCB	0	2A	0	0	1	0	0	0	R-CHOP	0	0	0	41.1333	41	41
P156	-	CD5- DLBCL	F	77	maxillary sinus	0	0	1	0	1	0	1	0	70.33	non-GCB	0	2A	0	0	1	0	0	1	No data	1	1	0	33.8667	34	34
P157	-	CD5- DLBCL	F	67	thyroid	0	0	0	0	0	0	0	0	35.13	GCB	0	2A	0	0	0	1	0	2	R-CHOP	0	0	0	40.6	41	41
P158	-	CD5- DLBCL	M	52	tonsil	0	0	1	0	1	0	1	0	41.57	non-GCB	0	2A	0	0	1	0	0	0	R-CHOP	0	0	0	40.4333	40	40
P159	-	CD5- DLBCL	M	56	thyroid	0	0	0	0	1	0	0	0	45	GCB	0	3A	0	0	1	1	1	3	R-CHOP	0	0	0	40.2667	40	40
P160	-	CD5- DLBCL	M	67	testis	0	0	0	0	0	0	0	0	52.05	GCB	0	1A	0	0	1	1	0	2	R-CHOP	1	1	0	37.5	38	38
P161	-	CD5- DLBCL	M	35	soft tissue	0	0	0	0	1	1	0	0	52.2	GCB	0	2A	0	0	0	0	0	0	R-CHOP	0	0	0	39.8333	40	40
P162	-	CD5- DLBCL	F	60	salivary gland	0	0	1	0	0	0	0	0	53.26	non-GCB	0	1A	0	0	1	1	0	2	R-CHOP	0	0	0	38.7667	39	39
P163	-	CD5- DLBCL	M	46.8274	LN	0	0	1	0	0	0	0	0	28.56	non-GCB	1	4B	0	1	1	0	0	1	CHOP	1	1	0	208.367	16.3	208
P164	-	CD5- DLBCL	F	68.6082	LN	0	0	0	0	0	0	0	0	36.4	non-GCB	0	2A	0	0	1	1	0	2	CHOP	1	1	0	42.5333	18.8667	43
P165	-	CD5- DLBCL	F	60.5781	Tonsil	0	0	0	0	0	0	0	0	78.88	non-GCB	0	2A	0	0	1	0	0	0	Other CTx	0	0	0	32.2667	32	32
P166	-	CD5- DLBCL	M	61.4356	LN	0	0	0	0	1	0	1	0	43.22	GCB	0	2A	0	0	1	1	0	2	CHOP	1	1	0	125.667	107.567	126
P167	+	de novo CD5+DLBCL	M	68	LN	0	0	0	0	0	0	0	0	32.68	non-GCB	0	3A	0	0	0	1	0	3	R-CHOP	1	1	1	63	54	64
P168	+	de novo CD5+DLBCL	F	72.1397	LN	0	0	0	0	0	0	0	0	34.35	non-GCB	1	4B	0	0	2	1	0	4	CHOP	1	1	0	12.9	0	13
P169	+	de novo CD5+DLBCL	F	39	brain	0	0	1	0	0	0	0	0	56.95	GCB	0	4A	0	0	3	1	0	3	Other CTx	1	1	0	20	10	20
P170	+	de novo CD5+DLBCL	F	65	vertebra	0	0	0	0	0	0	0	0	51.1	non-GCB	0	4A	0	1	2	1	1	5	CHOP	1	1	0	10.1667	8.16667	10
P171	+	de novo CD5+DLBCL	F	75	cecum	0	0	0	0	1	0	1	0	58.63	non-GCB	0	2A	1	0	1	0	0	1	Other CTx	0	0	0	93	93	125
P172	+	de novo CD5+DLBCL	F	29	tonsil	0	0	0	0	1	0	0	0	70.4	GCB	0	1A	0	0	0	0	0	0	CHOP	0	0	0	163	163	163
P173	+	de novo CD5+DLBCL	F	44	oropharynx	0	0	1	0	1	0	1	0	40.25	non-GCB	1	4B	0	1	2	1	1	4	CHOP	1	1	0	5	0	5
P174	+	de novo CD5+DLBCL	F	67	nasal cavity	0	0	0	0	1	1	1	0	53.9	GCB	0	2A	0	0	2	1	0	3	CHOP	1	1	0	7	7	8
P175	+	de novo CD5+DLBCL	M	74	tonsil	1	0	1	1	1	0	0	0	53.82	GCB	1	4B	0	1	1	1	1	4	R-CHOP	0	0	0	56	56	56
P176	+	de novo CD5+DLBCL	F	71	nasopharynx	0	0	0	0	1	0	1	0	75.91	non-GCB	0	4A	0	1	1	0	1	3	R-CHOP	0	0	0	73	73	73
P177	+	de novo CD5+DLBCL	F	83	LN	0	0	1	0	0	0	1	0	80	non-GCB	1	2B	1	0	2	1	0	3	R-CHOP	1	1	0	5	5	6
P178	+	de novo CD5+DLBCL	M	43	LN	0	0	0	0	0	0	1	0	40	non-GCB	1	4B	0	1	0	0	1	2	No data	1	1	0	45.8667	46	46
P179	+	de novo CD5+DLBCL	F	80	tonsil	1	0	1	1	0	1	0	0	80	GCB	0	4A	0	0	2	1	0	3	R-CHOP	1	1	0	32.4333	10	32
P180	+	de novo CD5+DLBCL	F	52	LN	0	0	1	0	0	0	1	0	90	non-GCB	0	4A	0	0	1	1	0	1	R-CHOP	1	1	0	56.2333	29	57
P181	+	de novo CD5+DLBCL	M	63	LN	0	0	0	0	1	0	0	0	80	non-GCB	0	2A	0	0	0	0	0	1	R-CHOP	0	0	0	35	35	35
P182	+	de novo CD5+DLBCL	F	71	bone marrow	1	0	1	1	1	0	1	0	80	non-GCB	0	4A	0	1	2	0	1	4	no treatment	1	1	0	1.23333	0	1
P183	+	de novo CD5+DLBCL	M	60	stomach	1	1	1	1	0	0	1	0	85	non-GCB	1	4B	0	1	1	1	1	3	Other CTx	1	1	0	13	5	13
P184	+	de novo CD5+DLBCL	M	78	stomach	1	1	1	1	1	0	1	0	90	non-GCB	0	4A	1	0	2	1	1	5	R-CHOP	1	1	0	13	13	13
P185	+	de novo CD5+DLBCL	F	82	LN	0	0	1	0	1	0	1	0	60	non-GCB	1	4B	0	0	2	1	1	5	no treatment	1	1	0	5	0	5
P186	+	de novo CD5+DLBCL	F	78	skin	1	0	0	0	0	0	1	0	60	non-GCB	0	1A	0	0	1	0	0	1	R-CHOP	0	0	0	17	17	17
P187	+	de novo CD5+DLBCL	M	78	LN	0	0	1	0	1	0	1	0	80	non-GCB	1	4B	1	1	1	1	1	4	R-CHOP	0	0	0	10	10	10
P188	+	de novo CD5+DLBCL	F	63	oral cavity	0	0	1	0	0	0	0	0	70	non-GCB	0	1A	0	0	0	0	0	1	no treatment	0	0	0	2	0	2
P189	+	de novo CD5+DLBCL	F	34	LN	1	0	1	1	1	0	1	0	100	non-GCB	0	4A	0	0	1	1	1	3	R-CHOP	0	0	0	10	10	10
P190	+	de novo CD5+DLBCL	F	53	retroperotoneum	1	0	1	1	1	0	1	0	90	non-GCB	0	4A	0	1	1	1	1	4	R-CHOP	1	0	0	7	0	19
P191	+	de novo CD5+DLBCL	M	45	LN	0	0	1	0	1	0	1	0	35	non-GCB	0	2A	0	0	0	1	0	0	R-CHOP	0	0	0	5	5	5
P192	+	de novo CD5+DLBCL	M	42.0795	testis	0	0	1	0	0	1	0	0	72	GCB	0	2A	0	1	1	1	1	2	R-CHOP	1	1	0	14.4667	14	14
P193	+	de novo CD5+DLBCL	F	63	LN	0	0	1	0	0	1	0	0	35.36	GCB	0	1A	0	0	1	0	0	1	R-CHOP	0	0	0	143	143	143
P194	+	de novo CD5+DLBCL	M	47	LN	0	0	1	0	0	1	0	0	44.76	GCB	0	3A	0	0	0	1	0	2	R-CHOP	0	0	0	43.8	44	44
P195	+	de novo CD5+DLBCL	F	77	LN	0	0	0	0	0	0	0	0	20	non-GCB	0	4A	0	1	2	1	0	4	no treatment	1	1	0	3	3	3
P196	+	trasformed CD5+ DLBCL	F	68	LN	1	0	1	1	1	0	1	0	60	non-GCB	1	4B	1	1	1	1	1	4	R-CHOP	1	1	0	5	4	5

## Sheet: Sheet1
R-CHOP	CHOP	CHOP
R-CHOP	CHOP	CHOP
R-CHOP	CHOP	CHOP
R-CHOP	CHOP	CHOP
R-CHOP	CHOP	CHOP
R-CHOP	CHOP	CHOP
R-CHOP	CHOP	CHOP
R-CHOP	CHOP	CHOP
R-CHOP	CHOP	CHOP
R-CHOP	CHOP	CHOP
R-CHOP	CHOP	CHOP
R-CHOP	CHOP	CHOP
R-CHOP	CHOP	CHOP
R-CHOP	CHOP	CHOP
R-CHOP	CHOP	CHOP
R-CHOP	CHOP	CHOP
R-CHOP	CHOP	CHOP
R-CHOP	CHOP	CHOP
R-CHOP	CHOP	CHOP
R-CHOP	CHOP	CHOP
R-CHOP	CHOP	CHOP
R-CHOP	CHOP	CHOP
R-CHOP	CHOP	CHOP
R-CHOP	CHOP	CHOP
R-CHOP	CHOP	CHOP
R-CHOP	CHOP	CHOP
R-CHOP	CHOP	CHOP
R-CHOP	CHOP	CHOP
R-CHOP	CHOP	CHOP
R-CHOP	CHOP	CHOP
R-CHOP	CHOP	CHOP
R-CHOP	CHOP	CHOP
R-CHOP	CHOP	CHOP
R-CHOP	CHOP	CHOP
R-CHOP	CHOP	CHOP
R-CHOP	CHOP	CHOP
R-CHOP	CHOP	CHOP
R-CHOP	CHOP	CHOP
R-CHOP	CHOP	CHOP
R-CHOP	CHOP	CHOP
R-CHOP	CHOP	CHOP
R-CHOP	CHOP	CHOP
R-CHOP	CHOP	CHOP
R-CHOP	CHOP	CHOP
R-CHOP	CHOP	CHOP
R-CHOP	CHOP	CHOP
R-CHOP	CHOP	CHOP
R-CHOP	CHOP	CHOP
R-CHOP	CHOP	CHOP
R-CHOP	CHOP	CHOP
R-CHOP		CHOP
R-CHOP		CHOP
R-CHOP		CHOP
R-CHOP		CHOP
R-CHOP		CHOP
R-CHOP		CHOP
R-CHOP		CHOP
R-CHOP
R-CHOP
R-CHOP
R-CHOP
R-CHOP
R-CHOP
R-CHOP
R-CHOP
R-CHOP
R-CHOP
R-CHOP
R-CHOP
R-CHOP
R-CHOP
R-CHOP
R-CHOP
R-CHOP
R-CHOP
